# Supplementary material for: Individualization of Mycophenolic Acid Therapy through Pharmacogenetic, Pharmacokinetic and Pharmacodynamic Testing
Source: Biomedicines. 2022 Nov 10;10(11):2882. doi: 10.3390/biomedicines10112882 (PMC9687418; doi:10.3390/biomedicines10112882)
Supplement: Supplementary file 1 [file biomedicines-10-02882-s001.zip]

Archive with 1 entries (1 files):
- biomedicines-2000940-supplementary.pdf
